# Supplementary material for: The H2A.Z-KDM1A complex promotes tumorigenesis by localizing in the nucleus to promote SFRP1 promoter methylation in cholangiocarcinoma cells
Source: BMC Cancer. 2022 Nov 11;22:1166. doi: 10.1186/s12885-022-10279-y (PMC9652970; doi:10.1186/s12885-022-10279-y)
Supplement: Supplementary file 4 — Additional file 4: Table S1. Detailed information of the microarray used in this study. [file 12885_2022_10279_MOESM4_ESM.xlsx]

## Sheet: Sheet1
Table S1. Detailed information of the microarray used in this study.
ID	Type	Platform	ICC samples	Normal samples
GSE32879	Expression profiling	GPL6244	16	7
GSE76297	Expression profiling	GPL17586	91	92
GSE38860	Methylation profiling	GPL8490	28	6
GSE49656	Methylation profiling	GPL13534	32	4
